# Supplementary material for: Ochraceocephala foeniculi gen. et sp. nov., a new pathogen causing crown rot of fennel in Italy
Source: MycoKeys. 2020 Mar 30;66:1–22. doi: 10.3897/mycokeys.66.48389 (PMC7136304; doi:10.3897/mycokeys.66.48389)
Supplement: XML Treatment for Ochraceocephala [file mycokeys.66.48389-treatment1.xml]

<!DOCTYPE tp:taxon-treatment
  PUBLIC "-//TaxonX//DTD Taxonomic Treatment Publishing DTD v0 20100105//EN" "tax-treatment-NSO.dtd">
<tp:taxon-treatment xmlns:tp="http://www.plazi.org/taxpub"><tp:treatment-meta><kwd-group><label>Taxon classification</label><kwd><named-content xmlns:xlink="http://www.w3.org/1999/xlink" content-type="kingdom">Fungi</named-content></kwd><kwd><named-content xmlns:xlink="http://www.w3.org/1999/xlink" content-type="order">Pleosporales</named-content></kwd><kwd><named-content xmlns:xlink="http://www.w3.org/1999/xlink" content-type="family">Leptosphaeriaceae</named-content></kwd></kwd-group><mixed-citation publication-type="journal"><person-group><name><surname>Aiello</surname><given-names>Dalia</given-names></name><name><surname>Vitale</surname><given-names>Alessandro</given-names></name><name><surname>Polizzi</surname><given-names>Giancarlo</given-names></name><name><surname>Voglmayr</surname><given-names>Hermann</given-names></name></person-group><article-title><italic><tp:taxon-name><tp:taxon-name-part taxon-name-part-type="genus" reg="Ochraceocephala">Ochraceocephala</tp:taxon-name-part> <tp:taxon-name-part taxon-name-part-type="species" reg="foeniculi">foeniculi</tp:taxon-name-part></tp:taxon-name></italic> gen. et sp. nov., a new pathogen causing crown rot of fennel in Italy</article-title><source>MycoKeys</source><day>30</day><month>3</month><year>2020</year><volume>66</volume><fpage>1</fpage><lpage>22</lpage><pub-id pub-id-type="doi">10.3897/mycokeys.66.48389</pub-id></mixed-citation></tp:treatment-meta><tp:nomenclature><tp:taxon-name><object-id xmlns:xlink="http://www.w3.org/1999/xlink" content-type="arpha" xlink:type="simple">0B00DF28-64E0-594C-BDF0-DC6878ABD45B</object-id><tp:taxon-name-part taxon-name-part-type="genus" reg="Ochraceocephala">Ochraceocephala</tp:taxon-name-part>
              	<object-id xmlns:xlink="http://www.w3.org/1999/xlink" content-type="mycobank" xlink:type="simple">833933</object-id>
              	</tp:taxon-name><tp:taxon-authority>Voglmayr &amp; Aiello</tp:taxon-authority><tp:taxon-status xmlns:xlink="http://www.w3.org/1999/xlink" xlink:type="simple">gen. nov.</tp:taxon-status></tp:nomenclature><tp:treatment-sec sec-type="etymology" id="SECID0ELIBK"><title>Etymology.</title><p>referring to the ochraceous conidial capitula of the type species.</p><p>Conidiophores erect, variable in shape and branching, from unbranched, loosely to densely branched up to several times; branching commonly irregularly verticillate. Phialides arising singly or in irregular whorls, cylindrical, lageniform or ampulliform, producing basipetal conidial chains. Conidia in chains, unicellular, thick-walled.</p></tp:treatment-sec><tp:treatment-sec sec-type="type species" id="SECID0ERIBK"><title>Type species.</title><p><italic><tp:taxon-name><tp:taxon-name-part taxon-name-part-type="genus" reg="Ochraceocephala">Ochraceocephala</tp:taxon-name-part> <tp:taxon-name-part taxon-name-part-type="species" reg="foeniculi">foeniculi</tp:taxon-name-part></tp:taxon-name></italic> Voglmayr &amp; Aiello.</p></tp:treatment-sec><tp:treatment-sec sec-type="notes" id="SECID0ECJBK"><title>Notes.</title><p><italic><tp:taxon-name><tp:taxon-name-part taxon-name-part-type="genus" reg="Ochraceocephala">Ochraceocephala</tp:taxon-name-part></tp:taxon-name></italic> is phylogenetically closely related to <italic><tp:taxon-name><tp:taxon-name-part taxon-name-part-type="genus" reg="Plenodomus">Plenodomus</tp:taxon-name-part></tp:taxon-name></italic>, from which it deviates substantially in morphology. <italic><tp:taxon-name><tp:taxon-name-part taxon-name-part-type="genus" reg="Plenodomus">Plenodomus</tp:taxon-name-part></tp:taxon-name></italic> species are characterised by pycnidial phoma-like asexual morphs, and while in two <italic><tp:taxon-name><tp:taxon-name-part taxon-name-part-type="genus" reg="Plenodomus">Plenodomus</tp:taxon-name-part></tp:taxon-name></italic> species (<italic><tp:taxon-name><tp:taxon-name-part taxon-name-part-type="genus" reg="Plenodomus">P.</tp:taxon-name-part> <tp:taxon-name-part taxon-name-part-type="species" reg="chrysanthemi">chrysanthemi</tp:taxon-name-part></tp:taxon-name></italic>, <italic><tp:taxon-name><tp:taxon-name-part taxon-name-part-type="genus" reg="Plenodomus">P.</tp:taxon-name-part> <tp:taxon-name-part taxon-name-part-type="species" reg="tracheiphilus">tracheiphilus</tp:taxon-name-part></tp:taxon-name></italic>) simple hyphomycetous, phialophora-like synanamorphs have been recorded (<xref ref-type="bibr" rid="B4">Boerema et al. 1994</xref>), these are very different from the complex conidiophores of the present fennel pathogen. These morphological differences, the lack of a suitable genus within <tp:taxon-name><tp:taxon-name-part taxon-name-part-type="family">Leptosphaeriaceae</tp:taxon-name-part></tp:taxon-name> and its phylogenetic position therefore warrants the establishment of a new genus.</p></tp:treatment-sec><ref-list><ref id="B4"><mixed-citation xmlns:xlink="http://www.w3.org/1999/xlink" xlink:type="simple"><person-group><name name-style="western"><surname>Boerema</surname><given-names>GH</given-names></name><name name-style="western"><surname>de Gruyter</surname><given-names>J</given-names></name><name name-style="western"><surname>van Kesteren</surname><given-names>HA</given-names></name></person-group> (<year>1994</year>) <article-title>Contributions towards a monograph of <tp:taxon-name><tp:taxon-name-part taxon-name-part-type="genus">Phoma</tp:taxon-name-part> (<tp:taxon-name-part taxon-name-part-type="subgenus">Coelomycetes</tp:taxon-name-part>)</tp:taxon-name> – III. 1. <tp:taxon-name><tp:taxon-name-part taxon-name-part-type="infraspecific-rank">Section</tp:taxon-name-part> <tp:taxon-name-part taxon-name-part-type="section">Plenodomus</tp:taxon-name-part></tp:taxon-name>: Taxa often with a <italic><tp:taxon-name><tp:taxon-name-part taxon-name-part-type="genus">Leptosphaeria</tp:taxon-name-part></tp:taxon-name></italic> teleomorph.</article-title><source>Persoonia</source><volume>15</volume>: <fpage>431</fpage>–<lpage>487</lpage>.</mixed-citation></ref></ref-list></tp:taxon-treatment>
