# Supplementary material for: Ochraceocephala foeniculi gen. et sp. nov., a new pathogen causing crown rot of fennel in Italy
Source: MycoKeys. 2020 Mar 30;66:1–22. doi: 10.3897/mycokeys.66.48389 (PMC7136304; doi:10.3897/mycokeys.66.48389)
Supplement: XML Treatment for Ochraceocephala foeniculi [file mycokeys.66.48389-treatment2.xml]

<!DOCTYPE tp:taxon-treatment
  PUBLIC "-//TaxonX//DTD Taxonomic Treatment Publishing DTD v0 20100105//EN" "tax-treatment-NSO.dtd">
<tp:taxon-treatment xmlns:tp="http://www.plazi.org/taxpub"><tp:treatment-meta><kwd-group><label>Taxon classification</label><kwd><named-content xmlns:xlink="http://www.w3.org/1999/xlink" content-type="kingdom">Fungi</named-content></kwd><kwd><named-content xmlns:xlink="http://www.w3.org/1999/xlink" content-type="order">Pleosporales</named-content></kwd><kwd><named-content xmlns:xlink="http://www.w3.org/1999/xlink" content-type="family">Leptosphaeriaceae</named-content></kwd></kwd-group><mixed-citation publication-type="journal"><person-group><name><surname>Aiello</surname><given-names>Dalia</given-names></name><name><surname>Vitale</surname><given-names>Alessandro</given-names></name><name><surname>Polizzi</surname><given-names>Giancarlo</given-names></name><name><surname>Voglmayr</surname><given-names>Hermann</given-names></name></person-group><article-title><italic><tp:taxon-name><tp:taxon-name-part taxon-name-part-type="genus" reg="Ochraceocephala">Ochraceocephala</tp:taxon-name-part> <tp:taxon-name-part taxon-name-part-type="species" reg="foeniculi">foeniculi</tp:taxon-name-part></tp:taxon-name></italic> gen. et sp. nov., a new pathogen causing crown rot of fennel in Italy</article-title><source>MycoKeys</source><day>30</day><month>3</month><year>2020</year><volume>66</volume><fpage>1</fpage><lpage>22</lpage><pub-id pub-id-type="doi">10.3897/mycokeys.66.48389</pub-id></mixed-citation></tp:treatment-meta><tp:nomenclature><tp:taxon-name><object-id xmlns:xlink="http://www.w3.org/1999/xlink" content-type="arpha" xlink:type="simple">B4B33652-7F10-53D8-A3BF-C15E6F892212</object-id><tp:taxon-name-part taxon-name-part-type="genus" reg="Ochraceocephala">Ochraceocephala</tp:taxon-name-part> <tp:taxon-name-part taxon-name-part-type="species" reg="foeniculi">foeniculi</tp:taxon-name-part>
            <object-id xmlns:xlink="http://www.w3.org/1999/xlink" content-type="mycobank" xlink:type="simple">833934</object-id>
            </tp:taxon-name><tp:taxon-authority>Voglmayr &amp; Aiello</tp:taxon-authority><tp:taxon-status xmlns:xlink="http://www.w3.org/1999/xlink" xlink:type="simple">sp. nov.</tp:taxon-status><xref ref-type="fig" rid="F3">Figure 3</xref></tp:nomenclature><tp:treatment-sec sec-type="etymology" id="SECID0EPMBK"><title>Etymology.</title><p>referring to its host genus, <italic><tp:taxon-name><tp:taxon-name-part taxon-name-part-type="genus" reg="Foeniculum">Foeniculum</tp:taxon-name-part></tp:taxon-name></italic> (<tp:taxon-name><tp:taxon-name-part taxon-name-part-type="family">Apiaceae</tp:taxon-name-part></tp:taxon-name>).</p><p>Colonies fast-growing, at room temperature (22 ± 1 °C) on <abbrev xmlns:xlink="http://www.w3.org/1999/xlink" xlink:title="2% w/v dextrose" id="ABBRID0EDNBK" xlink:type="simple">CMD</abbrev> reaching 80 mm after 7 d; on <abbrev xmlns:xlink="http://www.w3.org/1999/xlink" xlink:title="malt extract agar" id="ABBRID0EHNBK" xlink:type="simple">MEA</abbrev> 38 mm after 7 d; with dull white to cream surface, upon conidiation becoming beige to olive yellow from the centre, reverse cream with greyish to dark brown centre; cottony, with abundant surface mycelium; sporulation abundant on aerial hyphae. Aerial hyphae hyaline, 2–6 µm wide. Conidiophores hyaline, produced terminally or laterally on aerial hyphae, variable in shape and branching, unbranched, loosely or densely branched up to two times; branching commonly irregularly verticillate. Phialides arising singly or in whorls of 2–5, (3.8–)5.8–13.5(–21.0) × (2.5–)3.0–4.3(–5.5) µm (<italic>n</italic> = 100), cylindrical, lageniform or ampulliform, often with a distinct collarette, producing basipetal conidial chains; polyphialides rarely present. Conidia (3.2–)3.5–6.0(–8.5) × (2.5–)3.0–4.2(–6.0) µm, l/w (1.0–)1.1–1.5(–2.1) (<italic>n</italic> = 155), hyaline to yellowish, in masses sand to olive yellow, smooth, mostly globose to subglobose, rarely broadly ellipsoid to pip-shaped, thick-walled.</p><fig id="F3" position="float" orientation="portrait"><object-id xmlns:xlink="http://www.w3.org/1999/xlink" content-type="doi" xlink:type="simple">10.3897/mycokeys.66.48389.figure3</object-id><object-id xmlns:xlink="http://www.w3.org/1999/xlink" content-type="arpha" xlink:type="simple">AA2BF142-E296-5C57-8C65-10B56CDCA627</object-id><label>Figure 3.</label><caption><p><italic><tp:taxon-name><tp:taxon-name-part taxon-name-part-type="genus" reg="Ochraceocephala">Ochraceocephala</tp:taxon-name-part> <tp:taxon-name-part taxon-name-part-type="species" reg="foeniculi">foeniculi</tp:taxon-name-part></tp:taxon-name></italic>, holotype <bold>a</bold> culture on <abbrev xmlns:xlink="http://www.w3.org/1999/xlink" xlink:title="2% w/v dextrose" id="ABBRID0EEOBK" xlink:type="simple">CMD</abbrev> (7d, 22 °C) <bold>b</bold> culture on <abbrev xmlns:xlink="http://www.w3.org/1999/xlink" xlink:title="malt extract agar" id="ABBRID0EKOBK" xlink:type="simple">MEA</abbrev> (21d, 22 °C) <bold>c</bold> conidiophores on aerial hyphae producing yellowish brown conidial masses in chains <bold>d–j, l, m</bold> unbranched (<bold>g–i</bold>) and verticillately branched (<bold>d–f, j, l, m</bold>) conidiophores (<abbrev xmlns:xlink="http://www.w3.org/1999/xlink" xlink:title="malt extract agar" id="ABBRID0EWOBK" xlink:type="simple">MEA</abbrev>, 21d, 22 °C) with phialides; in <bold>f</bold> with polyphialide (arrow) <bold>k, n, o</bold> phialides with collarettes (arrows) and young conidia <bold>p</bold> conidia. All microscopic preparations from <abbrev xmlns:xlink="http://www.w3.org/1999/xlink" xlink:title="malt extract agar" id="ABBRID0EAPBK" xlink:type="simple">MEA</abbrev> (21d, 22 °C) and mounted in water. Scale bars: 200 µm (<bold>c</bold>); 10 µm (<bold>d–j, l</bold>, <bold>m</bold>, <bold>p</bold>); 5 µm (<bold>k</bold>, <bold>n</bold>, <bold>o</bold>).</p></caption><graphic xmlns:xlink="http://www.w3.org/1999/xlink" xlink:href="mycokeys-66-001-g003.jpg" position="float" orientation="portrait" xlink:type="simple" id="oo_395254.jpg"><uri content-type="original_file" xlink:type="simple">https://binary.pensoft.net/fig/395254</uri></graphic></fig></tp:treatment-sec><tp:treatment-sec sec-type="distribution" id="SECID0EXPBK"><title>Distribution.</title><p>Italy (Sicily).</p></tp:treatment-sec><tp:treatment-sec sec-type="host" id="SECID0E3PBK"><title>Host and substrate.</title><p>Pathogenic on crown, roots and stems of living <italic><tp:taxon-name><tp:taxon-name-part taxon-name-part-type="genus" reg="Foeniculum">Foeniculum</tp:taxon-name-part> <tp:taxon-name-part taxon-name-part-type="species" reg="vulgare">vulgare</tp:taxon-name-part></tp:taxon-name></italic>.</p></tp:treatment-sec><tp:treatment-sec sec-type="Holotype" id="SECID0ENQBK"><title>Holotype.</title><p>Italy, Sicily, Catania province, Adrano, May 2017 (<named-content xmlns:xlink="http://www.w3.org/1999/xlink" content-type="dwc:institutional_code" xlink:type="simple">WU</named-content> 40034); ex-holotype culture <abbrev xmlns:xlink="http://www.w3.org/1999/xlink" content-type="institutoin" xlink:title="Westerdijk Fungal Biodiversity Institute" id="ABBRID0EYQBK" xlink:type="simple">CBS</abbrev> 145654; ex holotype sequences <ext-link xmlns:xlink="http://www.w3.org/1999/xlink" ext-link-type="gen" xlink:href="MN516753" xlink:type="simple">MN516753</ext-link> (<abbrev xmlns:xlink="http://www.w3.org/1999/xlink" xlink:title="internal transcribed spacer" id="ABBRID0ECRBK" xlink:type="simple">ITS</abbrev>), <ext-link xmlns:xlink="http://www.w3.org/1999/xlink" ext-link-type="gen" xlink:href="MN516774" xlink:type="simple">MN516774</ext-link> (<abbrev xmlns:xlink="http://www.w3.org/1999/xlink" xlink:title="large subunit" id="ABBRID0ELRBK" xlink:type="simple">LSU</abbrev>), <ext-link xmlns:xlink="http://www.w3.org/1999/xlink" ext-link-type="gen" xlink:href="MN516743" xlink:type="simple">MN516743</ext-link> (<abbrev xmlns:xlink="http://www.w3.org/1999/xlink" xlink:title="small subunit" id="ABBRID0EURBK" xlink:type="simple">SSU</abbrev>), <ext-link xmlns:xlink="http://www.w3.org/1999/xlink" ext-link-type="gen" xlink:href="MN520145" xlink:type="simple">MN520145</ext-link> (<italic><abbrev xmlns:xlink="http://www.w3.org/1999/xlink" xlink:title="RNA polymerase II second largest subunit gene" id="ABBRID0E5RBK" xlink:type="simple">RPB2</abbrev></italic>), <ext-link xmlns:xlink="http://www.w3.org/1999/xlink" ext-link-type="gen" xlink:href="MN520149" xlink:type="simple">MN520149</ext-link> (<italic><abbrev xmlns:xlink="http://www.w3.org/1999/xlink" xlink:title="translation elongation factor 1-α" id="ABBRID0EISBK" xlink:type="simple">TEF1</abbrev></italic>), <ext-link xmlns:xlink="http://www.w3.org/1999/xlink" ext-link-type="gen" xlink:href="MN520147" xlink:type="simple">MN520147</ext-link> (<italic><abbrev xmlns:xlink="http://www.w3.org/1999/xlink" xlink:title="β-tubulin" id="ABBRID0ESSBK" xlink:type="simple">TUB2</abbrev></italic>).</p></tp:treatment-sec></tp:taxon-treatment>
