# Supplementary material for: Ochraceocephala foeniculi gen. et sp. nov., a new pathogen causing crown rot of fennel in Italy
Source: MycoKeys. 2020 Mar 30;66:1–22. doi: 10.3897/mycokeys.66.48389 (PMC7136304; doi:10.3897/mycokeys.66.48389)
Supplement: XML Treatment for Alloleptosphaeria iridicola [file mycokeys.66.48389-treatment3.xml]

<!DOCTYPE tp:taxon-treatment
  PUBLIC "-//TaxonX//DTD Taxonomic Treatment Publishing DTD v0 20100105//EN" "tax-treatment-NSO.dtd">
<tp:taxon-treatment xmlns:tp="http://www.plazi.org/taxpub"><tp:treatment-meta><kwd-group><label>Taxon classification</label><kwd><named-content xmlns:xlink="http://www.w3.org/1999/xlink" content-type="kingdom">Fungi</named-content></kwd><kwd><named-content xmlns:xlink="http://www.w3.org/1999/xlink" content-type="order">Pleosporales</named-content></kwd><kwd><named-content xmlns:xlink="http://www.w3.org/1999/xlink" content-type="family">Leptosphaeriaceae</named-content></kwd></kwd-group><mixed-citation publication-type="journal"><person-group><name><surname>Aiello</surname><given-names>Dalia</given-names></name><name><surname>Vitale</surname><given-names>Alessandro</given-names></name><name><surname>Polizzi</surname><given-names>Giancarlo</given-names></name><name><surname>Voglmayr</surname><given-names>Hermann</given-names></name></person-group><article-title><italic><tp:taxon-name><tp:taxon-name-part taxon-name-part-type="genus" reg="Ochraceocephala">Ochraceocephala</tp:taxon-name-part> <tp:taxon-name-part taxon-name-part-type="species" reg="foeniculi">foeniculi</tp:taxon-name-part></tp:taxon-name></italic> gen. et sp. nov., a new pathogen causing crown rot of fennel in Italy</article-title><source>MycoKeys</source><day>30</day><month>3</month><year>2020</year><volume>66</volume><fpage>1</fpage><lpage>22</lpage><pub-id pub-id-type="doi">10.3897/mycokeys.66.48389</pub-id></mixed-citation></tp:treatment-meta><tp:nomenclature><tp:taxon-name><object-id xmlns:xlink="http://www.w3.org/1999/xlink" content-type="arpha" xlink:type="simple">CA84974D-1BCD-5F6E-9D3A-876A4A40A4CF</object-id><tp:taxon-name-part taxon-name-part-type="genus" reg="Alloleptosphaeria">Alloleptosphaeria</tp:taxon-name-part> <tp:taxon-name-part taxon-name-part-type="species" reg="iridicola">iridicola</tp:taxon-name-part>
              <object-id xmlns:xlink="http://www.w3.org/1999/xlink" content-type="mycobank" xlink:type="simple">833935</object-id>
              </tp:taxon-name><tp:taxon-authority>(Crous &amp; Denman) Voglmayr</tp:taxon-authority><tp:taxon-status xmlns:xlink="http://www.w3.org/1999/xlink" xlink:type="simple">comb. nov.</tp:taxon-status></tp:nomenclature><tp:treatment-sec sec-type="Basionym" id="SECID0E4TBK"><title>Basionym.</title><p><italic><tp:taxon-name><tp:taxon-name-part taxon-name-part-type="genus" reg="Subplenodomus">Subplenodomus</tp:taxon-name-part> <tp:taxon-name-part taxon-name-part-type="species" reg="iridicola">iridicola</tp:taxon-name-part></tp:taxon-name></italic> Crous &amp; Denman, in Crous, Schumacher, Wingfield, Akulov, Denman, Roux, Braun, Burgess, Carnegie, Váczy, Guatimosim, Schwartsburd, Barreto, Hernández-Restrepo, Lombard &amp; Groenewald, Fungal Systematics and Evolution 1: 207. 2018.</p></tp:treatment-sec><tp:treatment-sec sec-type="notes" id="SECID0EOUBK"><title>Notes.</title><p>In the phylogenetic analyses (Fig. <xref ref-type="fig" rid="F2">2</xref>) <italic><tp:taxon-name><tp:taxon-name-part taxon-name-part-type="genus" reg="Subplenodomus">Subplenodomus</tp:taxon-name-part> <tp:taxon-name-part taxon-name-part-type="species" reg="iridicola">iridicola</tp:taxon-name-part></tp:taxon-name></italic> is placed remote from the other species of <italic><tp:taxon-name><tp:taxon-name-part taxon-name-part-type="genus" reg="Subplenodomus">Subplenodomus</tp:taxon-name-part></tp:taxon-name></italic>, but is sister species to <italic><tp:taxon-name><tp:taxon-name-part taxon-name-part-type="genus" reg="Alloleptosphaeria">Alloleptosphaeria</tp:taxon-name-part> <tp:taxon-name-part taxon-name-part-type="species" reg="italica">italica</tp:taxon-name-part></tp:taxon-name></italic> with maximum support; <italic><tp:taxon-name><tp:taxon-name-part taxon-name-part-type="genus" reg="Subplenodomus">S.</tp:taxon-name-part> <tp:taxon-name-part taxon-name-part-type="species" reg="iridicola">iridicola</tp:taxon-name-part></tp:taxon-name></italic> is therefore transferred to the genus <italic><tp:taxon-name><tp:taxon-name-part taxon-name-part-type="genus" reg="Alloleptosphaeria">Alloleptosphaeria</tp:taxon-name-part></tp:taxon-name></italic>.</p></tp:treatment-sec><tp:treatment-sec><!--Section generated to contain objects referenced in tp:taxon-treatment.--><fig id="F2" position="float" orientation="portrait"><object-id xmlns:xlink="http://www.w3.org/1999/xlink" content-type="doi" xlink:type="simple">10.3897/mycokeys.66.48389.figure2</object-id><object-id xmlns:xlink="http://www.w3.org/1999/xlink" content-type="arpha" xlink:type="simple">8CEA51FD-6C59-542B-B694-3586312B1BF8</object-id><label>Figure 2.</label><caption><p>Phylogram of the best <abbrev xmlns:xlink="http://www.w3.org/1999/xlink" xlink:title="Maximum likelihood" id="ABBRID0EXFBK" xlink:type="simple">ML</abbrev> tree (–lnL = 14211.5558) revealed by RAxML from an analysis of the combined <abbrev xmlns:xlink="http://www.w3.org/1999/xlink" xlink:title="small subunit" id="ABBRID0E2FBK" xlink:type="simple">SSU</abbrev>-<abbrev xmlns:xlink="http://www.w3.org/1999/xlink" xlink:title="internal transcribed spacer" id="ABBRID0E6FBK" xlink:type="simple">ITS</abbrev>-<abbrev xmlns:xlink="http://www.w3.org/1999/xlink" xlink:title="large subunit" id="ABBRID0EDGBK" xlink:type="simple">LSU</abbrev> matrix of selected <tp:taxon-name><tp:taxon-name-part taxon-name-part-type="family">Leptosphaeriaceae</tp:taxon-name-part></tp:taxon-name>, showing the phylogenetic position of <italic><tp:taxon-name><tp:taxon-name-part taxon-name-part-type="genus" reg="Ochraceocephala">Ochraceocephala</tp:taxon-name-part> <tp:taxon-name-part taxon-name-part-type="species" reg="foeniculi">foeniculi</tp:taxon-name-part></tp:taxon-name></italic> (bold red). Taxa in bold black denote new combinations proposed here. <abbrev xmlns:xlink="http://www.w3.org/1999/xlink" xlink:title="Maximum likelihood" id="ABBRID0EXGBK" xlink:type="simple">ML</abbrev> and <abbrev xmlns:xlink="http://www.w3.org/1999/xlink" xlink:title="Maximum parsimony" id="ABBRID0E2GBK" xlink:type="simple">MP</abbrev> bootstrap support above 50% are given above or below the branches.</p></caption><graphic xmlns:xlink="http://www.w3.org/1999/xlink" xlink:href="mycokeys-66-001-g002.jpg" position="float" orientation="portrait" xlink:type="simple" id="oo_395253.jpg"><uri content-type="original_file" xlink:type="simple">https://binary.pensoft.net/fig/395253</uri></graphic></fig></tp:treatment-sec></tp:taxon-treatment>
