# Supplementary material for: Ochraceocephala foeniculi gen. et sp. nov., a new pathogen causing crown rot of fennel in Italy
Source: MycoKeys. 2020 Mar 30;66:1–22. doi: 10.3897/mycokeys.66.48389 (PMC7136304; doi:10.3897/mycokeys.66.48389)
Supplement: XML Treatment for Paraleptosphaeria rumicis [file mycokeys.66.48389-treatment4.xml]

<!DOCTYPE tp:taxon-treatment
  PUBLIC "-//TaxonX//DTD Taxonomic Treatment Publishing DTD v0 20100105//EN" "tax-treatment-NSO.dtd">
<tp:taxon-treatment xmlns:tp="http://www.plazi.org/taxpub"><tp:treatment-meta><kwd-group><label>Taxon classification</label><kwd><named-content xmlns:xlink="http://www.w3.org/1999/xlink" content-type="kingdom">Fungi</named-content></kwd><kwd><named-content xmlns:xlink="http://www.w3.org/1999/xlink" content-type="order">Pleosporales</named-content></kwd><kwd><named-content xmlns:xlink="http://www.w3.org/1999/xlink" content-type="family">Leptosphaeriaceae</named-content></kwd></kwd-group><mixed-citation publication-type="journal"><person-group><name><surname>Aiello</surname><given-names>Dalia</given-names></name><name><surname>Vitale</surname><given-names>Alessandro</given-names></name><name><surname>Polizzi</surname><given-names>Giancarlo</given-names></name><name><surname>Voglmayr</surname><given-names>Hermann</given-names></name></person-group><article-title><italic><tp:taxon-name><tp:taxon-name-part taxon-name-part-type="genus" reg="Ochraceocephala">Ochraceocephala</tp:taxon-name-part> <tp:taxon-name-part taxon-name-part-type="species" reg="foeniculi">foeniculi</tp:taxon-name-part></tp:taxon-name></italic> gen. et sp. nov., a new pathogen causing crown rot of fennel in Italy</article-title><source>MycoKeys</source><day>30</day><month>3</month><year>2020</year><volume>66</volume><fpage>1</fpage><lpage>22</lpage><pub-id pub-id-type="doi">10.3897/mycokeys.66.48389</pub-id></mixed-citation></tp:treatment-meta><tp:nomenclature><tp:taxon-name><object-id xmlns:xlink="http://www.w3.org/1999/xlink" content-type="arpha" xlink:type="simple">AE4F5402-1ED1-537A-AB77-18ED8DA180BD</object-id><tp:taxon-name-part taxon-name-part-type="genus" reg="Paraleptosphaeria">Paraleptosphaeria</tp:taxon-name-part> <tp:taxon-name-part taxon-name-part-type="species" reg="rumicis">rumicis</tp:taxon-name-part>
              <object-id xmlns:xlink="http://www.w3.org/1999/xlink" content-type="mycobank" xlink:type="simple">833936</object-id>
              </tp:taxon-name><tp:taxon-authority>(Quaedvl., Verkley &amp; Crous) Voglmayr</tp:taxon-authority><tp:taxon-status xmlns:xlink="http://www.w3.org/1999/xlink" xlink:type="simple">comb. nov.</tp:taxon-status></tp:nomenclature><tp:treatment-sec sec-type="Basionym" id="SECID0EOXBK"><title>Basionym.</title><p><italic><tp:taxon-name><tp:taxon-name-part taxon-name-part-type="genus" reg="Acicuseptoria">Acicuseptoria</tp:taxon-name-part> <tp:taxon-name-part taxon-name-part-type="species" reg="rumicis">rumicis</tp:taxon-name-part></tp:taxon-name></italic> Quaedvl., Verkley &amp; Crous, Stud. Mycol. 75: 376 (2013).</p></tp:treatment-sec><tp:treatment-sec sec-type="notes" id="SECID0E6XBK"><title>Notes.</title><p>The monotypic genus <italic><tp:taxon-name><tp:taxon-name-part taxon-name-part-type="genus" reg="Acicuseptoria">Acicuseptoria</tp:taxon-name-part></tp:taxon-name></italic> was described by <xref ref-type="bibr" rid="B27">Quaedvlieg et al. (2013)</xref> as a segregate of the polyphyletic genus <italic><tp:taxon-name><tp:taxon-name-part taxon-name-part-type="genus" reg="Septoria">Septoria</tp:taxon-name-part></tp:taxon-name></italic>, and it was characterised by brown, globose pycnidia with conidiophores reduced to ampulliform conidiogenous cells bearing acicular, hyaline, euseptate conidia. However, its position within the <tp:taxon-name><tp:taxon-name-part taxon-name-part-type="family">Leptosphaeriaceae</tp:taxon-name-part></tp:taxon-name> remained undetermined as no other representatives of the family were included in their phylogenetic tree (<xref ref-type="bibr" rid="B27">Quaedvlieg et al. 2013</xref>: fig. 2). In our phylogenetic analyses (Fig. <xref ref-type="fig" rid="F2">2</xref>), <italic><tp:taxon-name><tp:taxon-name-part taxon-name-part-type="genus" reg="Acicuseptoria">Acicuseptoria</tp:taxon-name-part> <tp:taxon-name-part taxon-name-part-type="species" reg="rumicis">rumicis</tp:taxon-name-part></tp:taxon-name></italic> is embedded within the genus <italic><tp:taxon-name><tp:taxon-name-part taxon-name-part-type="genus" reg="Paraleptosphaeria">Paraleptosphaeria</tp:taxon-name-part></tp:taxon-name></italic> and placed in a highly supported subclade that also contains the generic type, <italic><tp:taxon-name><tp:taxon-name-part taxon-name-part-type="genus" reg="Subplenodomus">P.</tp:taxon-name-part> <tp:taxon-name-part taxon-name-part-type="species" reg="nitschkei">nitschkei</tp:taxon-name-part></tp:taxon-name></italic>. <italic><tp:taxon-name><tp:taxon-name-part taxon-name-part-type="genus" reg="Acicuseptoria">Acicuseptoria</tp:taxon-name-part> <tp:taxon-name-part taxon-name-part-type="species" reg="rumicis">rumicis</tp:taxon-name-part></tp:taxon-name></italic> is therefore transferred to the genus <italic><tp:taxon-name><tp:taxon-name-part taxon-name-part-type="genus" reg="Paraleptosphaeria">Paraleptosphaeria</tp:taxon-name-part></tp:taxon-name></italic>.</p></tp:treatment-sec><tp:treatment-sec><!--Section generated to contain objects referenced in tp:taxon-treatment.--><fig id="F2" position="float" orientation="portrait"><object-id xmlns:xlink="http://www.w3.org/1999/xlink" content-type="doi" xlink:type="simple">10.3897/mycokeys.66.48389.figure2</object-id><object-id xmlns:xlink="http://www.w3.org/1999/xlink" content-type="arpha" xlink:type="simple">8CEA51FD-6C59-542B-B694-3586312B1BF8</object-id><label>Figure 2.</label><caption><p>Phylogram of the best <abbrev xmlns:xlink="http://www.w3.org/1999/xlink" xlink:title="Maximum likelihood" id="ABBRID0EXFBK" xlink:type="simple">ML</abbrev> tree (–lnL = 14211.5558) revealed by RAxML from an analysis of the combined <abbrev xmlns:xlink="http://www.w3.org/1999/xlink" xlink:title="small subunit" id="ABBRID0E2FBK" xlink:type="simple">SSU</abbrev>-<abbrev xmlns:xlink="http://www.w3.org/1999/xlink" xlink:title="internal transcribed spacer" id="ABBRID0E6FBK" xlink:type="simple">ITS</abbrev>-<abbrev xmlns:xlink="http://www.w3.org/1999/xlink" xlink:title="large subunit" id="ABBRID0EDGBK" xlink:type="simple">LSU</abbrev> matrix of selected <tp:taxon-name><tp:taxon-name-part taxon-name-part-type="family">Leptosphaeriaceae</tp:taxon-name-part></tp:taxon-name>, showing the phylogenetic position of <italic><tp:taxon-name><tp:taxon-name-part taxon-name-part-type="genus" reg="Ochraceocephala">Ochraceocephala</tp:taxon-name-part> <tp:taxon-name-part taxon-name-part-type="species" reg="foeniculi">foeniculi</tp:taxon-name-part></tp:taxon-name></italic> (bold red). Taxa in bold black denote new combinations proposed here. <abbrev xmlns:xlink="http://www.w3.org/1999/xlink" xlink:title="Maximum likelihood" id="ABBRID0EXGBK" xlink:type="simple">ML</abbrev> and <abbrev xmlns:xlink="http://www.w3.org/1999/xlink" xlink:title="Maximum parsimony" id="ABBRID0E2GBK" xlink:type="simple">MP</abbrev> bootstrap support above 50% are given above or below the branches.</p></caption><graphic xmlns:xlink="http://www.w3.org/1999/xlink" xlink:href="mycokeys-66-001-g002.jpg" position="float" orientation="portrait" xlink:type="simple" id="oo_395253.jpg"><uri content-type="original_file" xlink:type="simple">https://binary.pensoft.net/fig/395253</uri></graphic></fig></tp:treatment-sec><ref-list><ref id="B27"><mixed-citation xmlns:xlink="http://www.w3.org/1999/xlink" xlink:type="simple"><person-group><name name-style="western"><surname>Quaedvlieg</surname><given-names>W</given-names></name><name name-style="western"><surname>Verkley</surname><given-names>GJ</given-names></name><name name-style="western"><surname>Shin</surname><given-names>HD</given-names></name><name name-style="western"><surname>Barreto</surname><given-names>RW</given-names></name><name name-style="western"><surname>Alfenas</surname><given-names>AC</given-names></name><name name-style="western"><surname>Swart</surname><given-names>WJ</given-names></name><name name-style="western"><surname>Groenewald</surname><given-names>JZ</given-names></name><name name-style="western"><surname>Crous</surname><given-names>PW</given-names></name></person-group> (<year>2013</year>) <article-title>Sizing up <italic><tp:taxon-name><tp:taxon-name-part taxon-name-part-type="genus">Septoria</tp:taxon-name-part></tp:taxon-name></italic>.</article-title><source>Studies in Mycology</source><volume>75</volume>: <fpage>307</fpage>–<lpage>390</lpage>. <ext-link xlink:type="simple" ext-link-type="doi" xlink:href="10.3114/sim0017">https://doi.org/10.3114/sim0017</ext-link></mixed-citation></ref></ref-list></tp:taxon-treatment>
